# Supplementary material for: CDC20 Is Regulated by the Histone Methyltransferase, KMT5A, in Castration-Resistant Prostate Cancer
Source: Cancers (Basel). 2023 Jul 13;15(14):3597. doi: 10.3390/cancers15143597 (PMC10377584; doi:10.3390/cancers15143597)
Supplement: Supplementary file 1 [file cancers-15-03597-s001.zip]

Archive with 3 entries (3 files):
- Supplementary Figures.pdf
- Supplementary File S1. Uncut blots.pdf
- Supplementary Tables.xlsx
